# Supplementary material for: A Scalable Lentiviral Workflow for Laboratory-Scale Generation of BCMA/GPRC5D Co-Transduced CAR-T Cells in Multiple Myeloma
Source: Curr Issues Mol Biol. 2026 Jun 30;48(7):679. doi: 10.3390/cimb48070679 (PMC13407417; doi:10.3390/cimb48070679)
Supplement: Supplementary file 1 [file cimb-48-00679-s001.zip]

Archive with 1 entries (1 files):
- cimb-4357116-supplementary.pdf
